# Supplementary material for: PRState: Incorporating genetic ancestry in prostate cancer risk scores for men of African ancestry
Source: BMC Cancer. 2022 Dec 9;22:1289. doi: 10.1186/s12885-022-10258-3 (PMC9733391; doi:10.1186/s12885-022-10258-3)
Supplement: Supplementary file 1 — Additional file 1. Supplemental Table 1: ELLIPSE African Ancestry GWAS Statistics (n=4553). Table 2 ELLIPSE European Ancestry GWAS Statistics (n=5567). Table 3 ELLIPSE European and African Ancestry GWAS Statistics (n=10100). Table 4 Significant Variants Identified in ELLIPSE European, African, and Trans-Ancestry Groups. [file 12885_2022_10258_MOESM1_ESM.xlsx]

## Sheet: TableS1
## Summary Statistics for ELLIPSE African Ancestry Group (n=4553)
#CHROM	POS	SNP	REF	ALT	A1	FIRTH?	TEST	OBS_CT	OR	LOG(OR)_SE	Z_STAT	P	ERRCODE
11	68990715	11:68990715:TG:T	TG	T	T	N	ADD	4533	1.38562	0.0560499	5.81886	5.92519e-09	.
11	68995278	11:68995278:G:A	G	A	A	N	ADD	4533	1.40149	0.0567302	5.94988	2.68343e-09	.
11	68995958	11:68995958:A:G	A	G	G	N	ADD	4533	1.38877	0.0561277	5.85124	4.87917e-09	.
11	69002342	11:69002342:T:C	T	C	C	N	ADD	4533	1.38027	0.0556653	5.78954	7.05808e-09	.
11	69003979	11:69003979:A:T	A	T	T	N	ADD	4533	1.37814	0.0561196	5.71521	1.09569e-08	.
11	69009755	11:69009755:ATT:A	ATT	A	A	N	ADD	4533	1.3693	0.053365	5.88967	3.86975e-09	.
3	169491729	3:169491729:T:A	T	A	A	N	ADD	4533	0.546005	0.107599	-5.62393	1.8666e-08	.
8	128074135	8:128074135:GCAGGAGAA:G	GCAGGAGAA	G	G	N	ADD	4533	1.61596	0.0535751	8.9581	3.30311e-19	.
8	128086221	8:128086221:GA:G	GA	G	G	N	ADD	4533	1.28862	0.043321	5.85328	4.81967e-09	.
8	128092911	8:128092911:A:G	A	G	G	N	ADD	4533	1.61117	0.0604385	7.8917	2.9809e-15	.
8	128099269	8:128099269:A:G	G	A	A	N	ADD	4533	1.34205	0.0504018	5.83712	5.3111e-09	.
8	128099765	8:128099765:A:G	A	G	G	N	ADD	4533	1.5312	0.0563543	7.56026	4.02253e-14	.
8	128100076	8:128100076:C:T	T	C	C	N	ADD	4533	1.32915	0.0499069	5.70135	1.18864e-08	.
8	128103937	8:128103937:T:C	C	T	C	N	ADD	4533	0.751964	0.0438152	-6.50611	7.71194e-11	.
8	128103969	8:128103969:C:T	C	T	T	N	ADD	4533	1.4295	0.043893	8.14076	3.92815e-16	.
8	128104343	8:128104343:C:A	A	C	A	N	ADD	4533	0.759485	0.0466549	-5.89679	3.70632e-09	.
8	128105731	8:128105731:C:G	C	G	C	N	ADD	4533	0.74357	0.0428115	-6.92087	4.48883e-12	.
8	128106880	8:128106880:A:C	A	C	A	N	ADD	4533	0.749158	0.0429465	-6.72479	1.75849e-11	.
8	128107192	8:128107192:G:A	G	A	G	N	ADD	4533	0.743423	0.042838	-6.9212	4.47843e-12	.
8	128108416	8:128108416:G:T	G	T	G	N	ADD	4533	0.741239	0.0434561	-6.89046	5.56123e-12	.
8	128111717	8:128111717:A:G	A	G	A	N	ADD	4533	0.758645	0.0429725	-6.42787	1.29403e-10	.
8	128112229	8:128112229:T:TAAG	T	TAAG	T	N	ADD	4533	0.760484	0.042964	-6.37277	1.85644e-10	.
8	128112446	8:128112446:C:T	C	T	C	N	ADD	4533	0.758645	0.0429725	-6.42787	1.29403e-10	.
8	128117863	8:128117863:C:T	C	T	C	N	ADD	4533	0.771544	0.0429164	-6.04341	1.50895e-09	.
8	128118815	8:128118815:A:G	A	G	A	N	ADD	4533	0.771548	0.0429233	-6.04231	1.51927e-09	.
8	128119056	8:128119056:G:C	G	C	C	N	ADD	4533	1.27365	0.0433722	5.57706	2.44614e-08	.
8	128119887	8:128119887:A:AAG	A	AAG	A	N	ADD	4533	0.766556	0.0429946	-6.18329	6.27783e-10	.
8	128120151	8:128120151:C:T	C	T	T	N	ADD	4533	1.27561	0.0433616	5.61374	1.98005e-08	.
8	128120234	8:128120234:T:C	T	C	T	N	ADD	4533	0.766556	0.0429946	-6.18329	6.27783e-10	.
8	128120421	8:128120421:G:C	G	C	C	N	ADD	4533	1.2814	0.0435026	5.69982	1.19935e-08	.
8	128121288	8:128121288:T:C	T	C	C	N	ADD	4533	1.28094	0.0434268	5.70141	1.18821e-08	.
8	128123394	8:128123394:T:C	T	C	T	N	ADD	4533	0.768841	0.0429935	-6.11421	9.7035e-10	.
8	128123470	8:128123470:G:A	G	A	G	N	ADD	4533	0.742425	0.043237	-6.88838	5.64301e-12	.
8	128123830	8:128123830:C:CA	C	CA	C	N	ADD	4533	0.768841	0.0429935	-6.11421	9.7035e-10	.
8	128124126	8:128124126:T:G	T	G	T	N	ADD	4533	0.768841	0.0429935	-6.11421	9.7035e-10	.
8	128124916	8:128124916:C:A	C	A	C	N	ADD	4533	0.740259	0.0432539	-6.95326	3.56937e-12	.
8	128125195	8:128125195:C:T	C	T	C	N	ADD	4533	0.741756	0.0432289	-6.91054	4.82809e-12	.
8	128126798	8:128126798:T:G	T	G	T	N	ADD	4533	0.742564	0.043217	-6.88726	5.68777e-12	.
8	128127819	8:128127819:A:AC	A	AC	A	N	ADD	4533	0.768935	0.0429764	-6.11379	9.72924e-10	.
8	128129372	8:128129372:T:C	T	C	T	N	ADD	4533	0.755371	0.0430077	-6.52316	6.88429e-11	.
8	128129985	8:128129985:G:GAATC	G	GAATC	G	N	ADD	4533	0.753798	0.0430338	-6.56763	5.11214e-11	.
8	128130487	8:128130487:A:G	A	G	A	N	ADD	4533	0.755371	0.0430077	-6.52316	6.88429e-11	.
8	128130582	8:128130582:T:TACAAAACACTTCATAACAAAACA	T	TACAAAACACTTCATAACAAAACA	TACAAAACACTTCATAACAAAACA	N	ADD	4533	1.30548	0.0436484	6.10724	1.01367e-09	.
8	128132161	8:128132161:A:G	A	G	G	N	ADD	4533	1.31769	0.0455647	6.05468	1.40701e-09	.
8	128132880	8:128132880:A:G	A	G	G	N	ADD	4533	1.31769	0.0455647	6.05468	1.40701e-09	.
8	128133076	8:128133076:A:G	A	G	G	N	ADD	4533	1.32052	0.0455713	6.10096	1.05434e-09	.
8	128135334	8:128135334:G:T	G	T	T	N	ADD	4533	1.35863	0.0462488	6.62675	3.43157e-11	.
8	128135365	8:128135365:T:C	T	C	C	N	ADD	4533	1.32064	0.0456063	6.09821	1.07265e-09	.
8	128135569	8:128135569:T:G	T	G	G	N	ADD	4533	1.31915	0.0456064	6.07335	1.25265e-09	.
8	128136728	8:128136728:C:G	C	G	G	N	ADD	4533	1.35705	0.0462484	6.60167	4.06558e-11	.
8	128142048	8:128142048:T:A	T	A	A	N	ADD	4533	1.30119	0.0471008	5.58962	2.27561e-08	.
8	128142502	8:128142502:T:A	T	A	A	N	ADD	4533	1.35216	0.0491171	6.14247	8.1247e-10	.
8	128143238	8:128143238:T:TC	T	TC	TC	N	ADD	4533	1.46556	0.0606252	6.30495	2.88291e-10	.
8	128143892	8:128143892:G:A	G	A	A	N	ADD	4533	1.29603	0.0470256	5.51414	3.50483e-08	.
8	128144491	8:128144491:G:C	G	C	C	N	ADD	4533	1.36615	0.0540957	5.76745	8.04789e-09	.
8	128144759	8:128144759:G:GAA	G	GAA	GAA	N	ADD	4533	1.30882	0.0472362	5.69746	1.21603e-08	.
8	128145412	8:128145412:T:C	T	C	C	N	ADD	4533	1.31115	0.0472631	5.73188	9.93238e-09	.
8	128149101	8:128149101:G:T	G	T	T	N	ADD	4533	1.36355	0.0543662	5.70374	1.17206e-08	.
8	128152652	8:128152652:C:G	C	G	G	N	ADD	4533	1.36282	0.0539988	5.73268	9.88586e-09	.
8	128153662	8:128153662:C:T	C	T	T	N	ADD	4533	1.35962	0.0540551	5.68319	1.32203e-08	.
8	128155002	8:128155002:T:C	T	C	C	N	ADD	4533	1.31387	0.0461517	5.9148	3.3227e-09	.
8	128159326	8:128159326:C:T	C	T	T	N	ADD	4533	1.31436	0.0461057	5.92883	3.05103e-09	.
8	128159468	8:128159468:T:C	T	C	C	N	ADD	4533	1.32129	0.0466548	5.9717	2.34794e-09	.
8	128161166	8:128161166:TAA:TA	TAA	TA	TA	N	ADD	4533	1.37637	0.0563203	5.67198	1.41152e-08	.
8	128162026	8:128162026:G:A	G	A	A	N	ADD	4533	2.23521	0.108979	7.38063	1.5754e-13	.
8	128192606	8:128192606:CTTTTTTTTTTTT:C	CTTTTTTTTTTTT	C	C	N	ADD	4533	1.44925	0.0552575	6.71481	1.88317e-11	.
8	128193217	8:128193217:A:T	A	T	T	N	ADD	4533	1.47128	0.0530957	7.27233	3.53336e-13	.
8	128194694	8:128194694:A:T	A	T	T	N	ADD	4533	1.48455	0.053452	7.39184	1.44807e-13	.
8	128196674	8:128196674:AAAAAT:A	AAAAAT	A	A	N	ADD	4533	1.48455	0.053452	7.39184	1.44807e-13	.
8	128197295	8:128197295:T:G	T	G	G	N	ADD	4533	1.48321	0.0532844	7.39823	1.38013e-13	.
8	128218040	8:128218040:G:C	G	C	C	N	ADD	4533	1.3518	0.0520894	5.78688	7.17066e-09	.

## Sheet: TableS2
## Summary Statistics for ELLIPSE European Ancestry Group (n=5567)
#CHROM	POS	SNP	REF	ALT	A1	FIRTH?	TEST	OBS_CT	OR	LOG(OR)_SE	Z_STAT	P	ERRCODE
10	51549496	10:51549496:T:C	C	T	T	N	ADD	5393	1.25876	0.0420697	5.47016	4.4962e-08	.
17	36096300	17:36096300:A:G	G	A	A	N	ADD	5393	0.783464	0.0414667	-5.88498	3.98107e-09	.
17	36097775	17:36097775:G:A	A	G	G	N	ADD	5393	0.792776	0.0411521	-5.64283	1.6728e-08	.
17	36098040	17:36098040:G:A	A	G	G	N	ADD	5393	0.782767	0.0410451	-5.9671	2.41514e-09	.
17	36099840	17:36099840:C:T	T	C	C	N	ADD	5393	0.776188	0.0409656	-6.18473	6.22108e-10	.
17	36099952	17:36099952:T:A	A	T	T	N	ADD	5393	0.784257	0.0410028	-5.92686	3.08774e-09	.
17	36101586	17:36101586:A:C	C	A	A	N	ADD	5393	0.775654	0.0409455	-6.20456	5.48489e-10	.
17	36101633	17:36101633:G:T	G	T	T	N	ADD	5393	1.26626	0.0415079	5.6872	1.29136e-08	.
17	36101926	17:36101926:G:A	G	A	A	N	ADD	5393	1.26626	0.0415079	5.6872	1.29136e-08	.
17	36102035	17:36102035:G:C	G	C	C	N	ADD	5393	1.26768	0.0415118	5.7137	1.10548e-08	.
17	36102381	17:36102381:A:G	G	A	A	N	ADD	5393	0.775126	0.0409309	-6.22341	4.86472e-10	.
17	36102833	17:36102833:G:A	G	A	A	N	ADD	5393	1.26947	0.0416129	5.73387	9.81661e-09	.
17	36103149	17:36103149:G:A	G	A	A	N	ADD	5393	1.26867	0.0416213	5.7175	1.08101e-08	.
17	36103565	17:36103565:G:A	A	G	G	N	ADD	5393	0.778156	0.0409393	-6.12684	8.96435e-10	.
17	36104121	17:36104121:C:G	C	G	G	N	ADD	5393	1.26228	0.0415486	5.6059	2.07177e-08	.
7	97897827	7:97897827:TAA:T	T	TAA	TAA	N	ADD	5393	1.37353	0.0532199	5.96363	2.46692e-09	.
8	128077146	8:128077146:G:A	G	A	A	N	ADD	5393	2.09194	0.122873	6.00697	1.89028e-09	.
8	128104117	8:128104117:A:G	A	G	G	N	ADD	5393	3.78591	0.227317	5.85652	4.72666e-09	.
8	128407443	8:128407443:A:G	A	G	G	N	ADD	5393	0.797165	0.041336	-5.48417	4.15408e-08	.
8	128410948	8:128410948:C:G	C	G	G	N	ADD	5393	0.772684	0.043963	-5.86596	4.4653e-09	.
8	128413147	8:128413147:C:T	T	C	C	N	ADD	5393	1.26068	0.0420326	5.51116	3.56474e-08	.
8	128413305	8:128413305:G:T	G	T	T	N	ADD	5393	0.778854	0.0413523	-6.04395	1.50384e-09	.
8	128414892	8:128414892:T:C	C	T	T	N	ADD	5393	1.27961	0.0432107	5.70592	1.15716e-08	.
8	128415734	8:128415734:C:G	G	C	C	N	ADD	5393	1.27789	0.0432345	5.67161	1.41465e-08	.
8	128420117	8:128420117:G:T	T	G	G	N	ADD	5393	1.26122	0.0421531	5.50567	3.67767e-08	.
8	128420265	8:128420265:G:A	A	G	G	N	ADD	5393	1.26635	0.0421641	5.60049	2.13747e-08	.
8	128420376	8:128420376:TATATATATATGG:T	T	TATATATATATGG	TATATATATATGG	N	ADD	5393	1.26367	0.0420206	5.5691	2.56065e-08	.
8	128420712	8:128420712:G:A	A	G	G	N	ADD	5393	1.2836	0.043344	5.76016	8.40358e-09	.
8	128421128	8:128421128:G:T	T	G	G	N	ADD	5393	1.26122	0.0421531	5.50567	3.67767e-08	.
8	128421348	8:128421348:A:G	G	A	A	N	ADD	5393	1.26122	0.0421531	5.50567	3.67767e-08	.
8	128421785	8:128421785:G:A	A	G	G	N	ADD	5393	1.26059	0.0421483	5.49445	3.91919e-08	.
8	128422098	8:128422098:C:G	G	C	C	N	ADD	5393	1.26122	0.0421531	5.50567	3.67767e-08	.
8	128422488	8:128422488:A:G	G	A	A	N	ADD	5393	1.26084	0.0421396	5.50026	3.79229e-08	.
8	128423127	8:128423127:A:G	G	A	A	N	ADD	5393	1.26084	0.0421396	5.50026	3.79229e-08	.
8	128423184	8:128423184:G:C	C	G	G	N	ADD	5393	1.26084	0.0421396	5.50026	3.79229e-08	.
8	128423341	8:128423341:A:G	G	A	A	N	ADD	5393	1.26084	0.0421396	5.50026	3.79229e-08	.
8	128423398	8:128423398:A:T	T	A	A	N	ADD	5393	1.26084	0.0421396	5.50026	3.79229e-08	.
8	128423491	8:128423491:G:A	A	G	G	N	ADD	5393	1.25987	0.0421405	5.48185	4.20905e-08	.
8	128423544	8:128423544:T:C	C	T	T	N	ADD	5393	1.2605	0.0421454	5.49307	3.95011e-08	.
8	128423817	8:128423817:T:A	A	T	T	N	ADD	5393	1.2605	0.0421454	5.49307	3.95011e-08	.
8	128423911	8:128423911:G:A	A	G	G	N	ADD	5393	1.2605	0.0421454	5.49307	3.95011e-08	.
8	128424728	8:128424728:C:A	A	C	C	N	ADD	5393	1.26163	0.0421362	5.51554	3.47709e-08	.
8	128424792	8:128424792:A:G	G	A	A	N	ADD	5393	1.2848	0.0433109	5.78615	7.20183e-09	.
8	128424883	8:128424883:C:T	T	C	C	N	ADD	5393	1.26163	0.0421362	5.51554	3.47709e-08	.
8	128424899	8:128424899:C:T	T	C	C	N	ADD	5393	1.26163	0.0421362	5.51554	3.47709e-08	.
8	128424933	8:128424933:A:G	G	A	A	N	ADD	5393	1.26163	0.0421362	5.51554	3.47709e-08	.
8	128426393	8:128426393:G:T	T	G	G	N	ADD	5393	1.26141	0.0421302	5.51225	3.54267e-08	.
8	128427306	8:128427306:C:T	T	C	C	N	ADD	5393	1.26055	0.0421227	5.49693	3.86468e-08	.
8	128427372	8:128427372:T:C	C	T	T	N	ADD	5393	1.26055	0.0421227	5.49693	3.86468e-08	.
8	128427720	8:128427720:C:T	T	C	C	N	ADD	5393	1.26096	0.0421151	5.50569	3.67727e-08	.
8	128428638	8:128428638:G:A	G	A	A	N	ADD	5393	0.782949	0.0421397	-5.80659	6.37573e-09	.
8	128429652	8:128429652:G:A	G	A	A	N	ADD	5393	0.72837	0.0536313	-5.90973	3.4266e-09	.
8	128472642	8:128472642:T:C	C	T	T	N	ADD	5393	1.4522	0.0655554	5.69102	1.2628e-08	.
8	128483914	8:128483914:T:C	C	T	T	N	ADD	5393	1.43414	0.0651655	5.53309	3.14645e-08	.
8	128484181	8:128484181:G:A	A	G	G	N	ADD	5393	1.43734	0.0652042	5.56398	2.63696e-08	.
8	128484223	8:128484223:A:C	C	A	A	N	ADD	5393	1.43414	0.0651655	5.53309	3.14645e-08	.
8	128484333	8:128484333:T:C	C	T	T	N	ADD	5393	1.43183	0.0651126	5.51281	3.53157e-08	.
8	128484399	8:128484399:G:A	A	G	G	N	ADD	5393	1.43183	0.0651126	5.51281	3.53157e-08	.
8	128485038	8:128485038:A:C	C	A	A	N	ADD	5393	1.42948	0.0651129	5.48752	4.07605e-08	.
8	128485640	8:128485640:C:A	A	C	C	N	ADD	5393	1.42948	0.0651129	5.48752	4.07605e-08	.
8	128485964	8:128485964:A:G	G	A	A	N	ADD	5393	1.42948	0.0651129	5.48752	4.07605e-08	.
8	128495359	8:128495359:T:C	C	T	T	N	ADD	5393	1.43039	0.0650061	5.5064	3.66247e-08	.
8	128496412	8:128496412:A:G	G	A	A	N	ADD	5393	1.4445	0.0652171	5.63902	1.71022e-08	.
8	128498504	8:128498504:T:C	C	T	T	N	ADD	5393	1.44688	0.0652169	5.66437	1.47569e-08	.
8	128499911	8:128499911:T:C	C	T	T	N	ADD	5393	1.45235	0.0665049	5.61136	2.00745e-08	.
8	128501150	8:128501150:A:G	G	A	A	N	ADD	5393	1.47271	0.0667099	5.80278	6.52231e-09	.
8	128515775	8:128515775:A:AT	AT	A	A	N	ADD	5393	1.48536	0.0658687	6.00677	1.89256e-09	.
8	128516952	8:128516952:A:G	G	A	A	N	ADD	5393	1.47962	0.0658788	5.9471	2.72935e-09	.
8	128517573	8:128517573:A:G	G	A	A	N	ADD	5393	1.4848	0.0658116	6.0062	1.89922e-09	.
8	128518015	8:128518015:G:A	A	G	G	N	ADD	5393	1.48643	0.0658744	6.0172	1.77464e-09	.
8	128518554	8:128518554:C:A	A	C	C	N	ADD	5393	1.48643	0.0658744	6.0172	1.77464e-09	.
8	128519171	8:128519171:A:C	C	A	A	N	ADD	5393	1.48758	0.0658698	6.02936	1.64607e-09	.
8	128520173	8:128520173:A:G	G	A	A	N	ADD	5393	1.48305	0.0658716	5.98283	2.19287e-09	.
8	128520479	8:128520479:A:T	T	A	A	N	ADD	5393	1.46764	0.0649191	5.90976	3.42603e-09	.
8	128522202	8:128522202:T:G	G	T	T	N	ADD	5393	1.48305	0.0658716	5.98283	2.19287e-09	.
8	128524414	8:128524414:T:C	C	T	T	N	ADD	5393	1.42499	0.064021	5.53202	3.16566e-08	.
8	128528435	8:128528435:G:C	C	G	G	N	ADD	5393	1.49205	0.0659686	6.06581	1.31287e-09	.
8	128528533	8:128528533:G:A	A	G	G	N	ADD	5393	1.40091	0.0612251	5.50622	3.66626e-08	.
8	128529033	8:128529033:A:T	T	A	A	N	ADD	5393	1.40548	0.0611666	5.56479	2.6247e-08	.
8	128529116	8:128529116:G:A	A	G	G	N	ADD	5393	1.40257	0.0611703	5.53055	3.19227e-08	.
8	128529229	8:128529229:G:T	T	G	G	N	ADD	5393	1.40257	0.0611703	5.53055	3.19227e-08	.
8	128529933	8:128529933:C:A	A	C	C	N	ADD	5393	1.39992	0.0600782	5.59966	2.14778e-08	.
8	128530616	8:128530616:A:G	G	A	A	N	ADD	5393	1.49205	0.0659686	6.06581	1.31287e-09	.
8	128531689	8:128531689:A:T	T	A	A	N	ADD	5393	1.48515	0.0658615	6.00523	1.91063e-09	.
8	128531873	8:128531873:G:A	A	G	G	N	ADD	5393	1.40681	0.0613257	5.56582	2.6092e-08	.
8	128532137	8:128532137:T:C	C	T	T	N	ADD	5393	1.48143	0.0658154	5.97141	2.35209e-09	.
8	128532399	8:128532399:A:G	G	A	A	N	ADD	5393	1.48515	0.0658615	6.00523	1.91063e-09	.
8	128533442	8:128533442:C:T	T	C	C	N	ADD	5393	1.46049	0.0657334	5.76223	8.30079e-09	.
8	128533473	8:128533473:T:C	C	T	T	N	ADD	5393	1.43554	0.0654336	5.52535	3.28825e-08	.
8	128534654	8:128534654:G:A	A	G	G	N	ADD	5393	1.5124	0.0711724	5.8126	6.15095e-09	.
8	128534755	8:128534755:C:T	T	C	C	N	ADD	5393	1.43781	0.065249	5.56515	2.61925e-08	.
8	128535635	8:128535635:A:G	G	A	A	N	ADD	5393	1.45306	0.0656751	5.68965	1.27296e-08	.
8	128538824	8:128538824:A:G	G	A	A	N	ADD	5393	1.4722	0.065714	5.88543	3.97024e-09	.
8	128539360	8:128539360:T:G	G	T	T	N	ADD	5393	1.45362	0.0657258	5.69119	1.26156e-08	.
8	128545001	8:128545001:CA:C	C	CA	CA	N	ADD	5393	1.43003	0.0624467	5.72804	1.016e-08	.
8	128547942	8:128547942:T:G	G	T	T	N	ADD	5393	1.44285	0.065561	5.59209	2.24358e-08	.

## Sheet: TableS3
## Summary Statistics for ELLIPSE European and African Ancestry Group (n=10100)
#CHROM	POS	SNP	REF	ALT	A1	FIRTH?	TEST	OBS_CT	OR	LOG(OR)_SE	Z_STAT	P	ERRCODE
10	51544143	10:51544143:T:G	G	T	G	N	ADD	9926	0.826917	0.0332654	-5.71318	1.10886e-08	.
10	51544475	10:51544475:C:T	T	C	T	N	ADD	9926	0.826917	0.0332654	-5.71318	1.10886e-08	.
10	51544680	10:51544680:CAAAT:C	C	CAAAT	C	N	ADD	9926	0.824994	0.0340295	-5.65332	1.5738e-08	.
10	51544692	10:51544692:G:A	A	G	A	N	ADD	9926	0.825505	0.0325766	-5.88645	3.94575e-09	.
10	51545813	10:51545813:G:A	A	G	A	N	ADD	9926	0.826917	0.0332654	-5.71318	1.10886e-08	.
10	51546336	10:51546336:G:A	G	A	A	N	ADD	9926	1.18734	0.0310901	5.52316	3.32961e-08	.
10	51547371	10:51547371:G:C	G	C	C	N	ADD	9926	1.18765	0.0311442	5.52189	3.35363e-08	.
10	51549496	10:51549496:T:C	C	T	C	N	ADD	9926	0.808217	0.0305891	-6.96082	3.38309e-12	.
11	68990715	11:68990715:TG:T	TG	T	T	N	ADD	9926	1.29344	0.0389372	6.60821	3.8899e-11	.
11	68995278	11:68995278:G:A	G	A	A	N	ADD	9926	1.30359	0.0400706	6.61631	3.68264e-11	.
11	68995958	11:68995958:A:G	A	G	G	N	ADD	9926	1.29267	0.0389842	6.58499	4.5493e-11	.
11	69002342	11:69002342:T:C	T	C	C	N	ADD	9926	1.29064	0.0388673	6.56428	5.22831e-11	.
11	69003979	11:69003979:A:T	A	T	T	N	ADD	9926	1.28999	0.0390147	6.52657	6.72941e-11	.
11	69009755	11:69009755:ATT:A	ATT	A	A	N	ADD	9926	1.29458	0.0378297	6.82506	8.78876e-12	.
17	36097775	17:36097775:G:A	A	G	G	N	ADD	9926	0.795453	0.0296683	-7.71338	1.2253e-14	.
17	36098040	17:36098040:G:A	A	G	A	N	ADD	9926	1.18496	0.0303887	5.58459	2.3425e-08	.
17	36098987	17:36098987:G:A	A	G	G	N	ADD	9926	0.836709	0.0313994	-5.67779	1.36442e-08	.
17	36099952	17:36099952:T:A	A	T	T	N	ADD	9926	0.841549	0.0309741	-5.56951	2.55458e-08	.
17	36101633	17:36101633:G:T	G	T	T	N	ADD	9926	1.23643	0.0379926	5.58609	2.32242e-08	.
17	36102035	17:36102035:G:C	G	C	C	N	ADD	9926	1.24309	0.0355219	6.12575	9.02585e-10	.
17	36103149	17:36103149:G:A	G	A	A	N	ADD	9926	1.25133	0.0365666	6.13137	8.71277e-10	.
17	36103565	17:36103565:G:A	A	G	G	N	ADD	9926	0.811514	0.0299308	-6.97788	2.99659e-12	.
17	36103872	17:36103872:C:G	G	C	C	N	ADD	9926	0.845247	0.0302142	-5.56446	2.62959e-08	.
17	36104121	17:36104121:C:G	C	G	G	N	ADD	9926	1.23113	0.0381189	5.45486	4.90115e-08	.
22	43500212	22:43500212:G:T	G	T	T	N	ADD	9926	0.83135	0.0318385	-5.80128	6.58092e-09	.
8	128074135	8:128074135:GCAGGAGAA:G	GCAGGAGAA	G	G	N	ADD	9926	1.59739	0.0522366	8.96634	3.06535e-19	.
8	128077146	8:128077146:G:A	G	A	A	N	ADD	9926	2.05677	0.11748	6.13837	8.33734e-10	.
8	128092911	8:128092911:A:G	A	G	G	N	ADD	9926	1.64857	0.0607996	8.22226	1.997e-16	.
8	128099765	8:128099765:A:G	A	G	G	N	ADD	9926	1.5561	0.0568073	7.78389	7.03256e-15	.
8	128103937	8:128103937:T:C	C	T	T	N	ADD	9926	1.1892	0.0305427	5.67342	1.39972e-08	.
8	128103969	8:128103969:C:T	C	T	T	N	ADD	9926	1.29712	0.0331571	7.84586	4.30011e-15	.
8	128103979	8:128103979:T:C	T	C	C	N	ADD	9926	0.74936	0.0425782	-6.77661	1.23032e-11	.
8	128104117	8:128104117:A:G	A	G	G	N	ADD	9926	3.31911	0.213502	5.61912	1.91933e-08	.
8	128105731	8:128105731:C:G	C	G	G	N	ADD	9926	1.33192	0.0426688	6.71728	1.85148e-11	.
8	128106880	8:128106880:A:C	A	C	C	N	ADD	9926	1.35922	0.0399522	7.682	1.56626e-14	.
8	128107192	8:128107192:G:A	G	A	A	N	ADD	9926	1.3676	0.0398869	7.84864	4.20577e-15	.
8	128108416	8:128108416:G:T	G	T	T	N	ADD	9926	1.36662	0.0399198	7.82414	5.11156e-15	.
8	128108993	8:128108993:A:G	A	G	G	N	ADD	9926	0.777486	0.0432027	-5.82578	5.68462e-09	.
8	128111717	8:128111717:A:G	A	G	G	N	ADD	9926	1.34481	0.039974	7.41118	1.2518e-13	.
8	128112229	8:128112229:T:TAAG	T	TAAG	TAAG	N	ADD	9926	1.34196	0.0399653	7.35968	1.84346e-13	.
8	128112446	8:128112446:C:T	C	T	T	N	ADD	9926	1.34481	0.039974	7.41118	1.2518e-13	.
8	128117863	8:128117863:C:T	C	T	T	N	ADD	9926	1.32535	0.039924	7.05536	1.7215e-12	.
8	128118815	8:128118815:A:G	A	G	G	N	ADD	9926	1.32551	0.0399309	7.0572	1.69887e-12	.
8	128119056	8:128119056:G:C	G	C	C	N	ADD	9926	1.3063	0.0402757	6.6342	3.26271e-11	.
8	128119887	8:128119887:A:AAG	A	AAG	AAG	N	ADD	9926	1.33391	0.039987	7.2053	5.79156e-13	.
8	128120151	8:128120151:C:T	C	T	T	N	ADD	9926	1.30857	0.0402707	6.67825	2.4181e-11	.
8	128120234	8:128120234:T:C	T	C	C	N	ADD	9926	1.33391	0.039987	7.2053	5.79156e-13	.
8	128120421	8:128120421:G:C	G	C	C	N	ADD	9926	1.31509	0.0403935	6.7809	1.19433e-11	.
8	128121288	8:128121288:T:C	T	C	C	N	ADD	9926	1.31173	0.0402325	6.74452	1.53531e-11	.
8	128123394	8:128123394:T:C	T	C	C	N	ADD	9926	1.33033	0.0399833	7.13856	9.43118e-13	.
8	128123470	8:128123470:G:A	G	A	A	N	ADD	9926	1.37115	0.0401997	7.85214	4.09012e-15	.
8	128123830	8:128123830:C:CA	C	CA	CA	N	ADD	9926	1.33033	0.0399833	7.13856	9.43118e-13	.
8	128124126	8:128124126:T:G	T	G	G	N	ADD	9926	1.33033	0.0399833	7.13856	9.43118e-13	.
8	128124916	8:128124916:C:A	C	A	A	N	ADD	9926	1.37476	0.0402156	7.91437	2.48505e-15	.
8	128125195	8:128125195:C:T	C	T	T	N	ADD	9926	1.37235	0.0401942	7.8749	3.41006e-15	.
8	128126798	8:128126798:T:G	T	G	G	N	ADD	9926	1.37079	0.0401837	7.84872	4.203e-15	.
8	128127819	8:128127819:A:AC	A	AC	AC	N	ADD	9926	1.33005	0.0399697	7.13577	9.62438e-13	.
8	128129372	8:128129372:T:C	T	C	C	N	ADD	9926	1.35068	0.0400135	7.51272	5.79107e-14	.
8	128129985	8:128129985:G:GAATC	G	GAATC	GAATC	N	ADD	9926	1.3536	0.0400363	7.56226	3.96126e-14	.
8	128130487	8:128130487:A:G	A	G	G	N	ADD	9926	1.35068	0.0400135	7.51272	5.79107e-14	.
8	128130582	8:128130582:T:TACAAAACACTTCATAACAAAACA	T	TACAAAACACTTCATAACAAAACA	TACAAAACACTTCATAACAAAACA	N	ADD	9926	1.33835	0.0405325	7.19024	6.46781e-13	.
8	128132161	8:128132161:A:G	A	G	G	N	ADD	9926	1.32479	0.0459289	6.12367	9.14457e-10	.
8	128132880	8:128132880:A:G	A	G	G	N	ADD	9926	1.32479	0.0459289	6.12367	9.14457e-10	.
8	128133076	8:128133076:A:G	A	G	G	N	ADD	9926	1.32783	0.0459355	6.1727	6.71352e-10	.
8	128135334	8:128135334:G:T	G	T	T	N	ADD	9926	1.36826	0.0466196	6.72545	1.75051e-11	.
8	128135365	8:128135365:T:C	T	C	C	N	ADD	9926	1.32825	0.0459727	6.17451	6.63676e-10	.
8	128135569	8:128135569:T:G	T	G	G	N	ADD	9926	1.32655	0.0459723	6.14676	7.90839e-10	.
8	128136728	8:128136728:C:G	C	G	G	N	ADD	9926	1.36646	0.0466185	6.69741	2.12139e-11	.
8	128143238	8:128143238:T:TC	T	TC	TC	N	ADD	9926	1.44714	0.0602586	6.1334	8.60187e-10	.
8	128144491	8:128144491:G:C	G	C	C	N	ADD	9926	1.37817	0.0544554	5.89023	3.85652e-09	.
8	128144759	8:128144759:G:GAA	G	GAA	GAA	N	ADD	9926	1.30016	0.0470886	5.57425	2.48595e-08	.
8	128145412	8:128145412:T:C	T	C	C	N	ADD	9926	1.30326	0.0471515	5.61745	1.93801e-08	.
8	128149101	8:128149101:G:T	G	T	T	N	ADD	9926	1.37374	0.0547534	5.79935	6.65732e-09	.
8	128152652	8:128152652:C:G	C	G	G	N	ADD	9926	1.37455	0.0543822	5.84984	4.92039e-09	.
8	128153662	8:128153662:C:T	C	T	T	N	ADD	9926	1.36833	0.0544133	5.76306	8.26006e-09	.
8	128155002	8:128155002:T:C	T	C	C	N	ADD	9926	1.32681	0.0464264	6.0909	1.12275e-09	.
8	128159326	8:128159326:C:T	C	T	T	N	ADD	9926	1.32587	0.0463801	6.08172	1.189e-09	.
8	128159468	8:128159468:T:C	T	C	C	N	ADD	9926	1.33144	0.0468578	6.10908	1.00205e-09	.
8	128161166	8:128161166:TAA:TA	TAA	TA	TA	N	ADD	9926	1.39319	0.0566316	5.85532	4.76104e-09	.
8	128162026	8:128162026:G:A	G	A	A	N	ADD	9926	1.676	0.0932286	5.53916	3.03926e-08	.
8	128192606	8:128192606:CTTTTTTTTTTTT:C	CTTTTTTTTTTTT	C	C	N	ADD	9926	1.37057	0.0525961	5.99329	2.05632e-09	.
8	128193217	8:128193217:A:T	A	T	T	N	ADD	9926	1.33217	0.0474338	6.04644	1.48078e-09	.
8	128194694	8:128194694:A:T	A	T	T	N	ADD	9926	1.34277	0.047671	6.18266	6.30305e-10	.
8	128196674	8:128196674:AAAAAT:A	AAAAAT	A	A	N	ADD	9926	1.34277	0.047671	6.18266	6.30305e-10	.
8	128197295	8:128197295:T:G	T	G	G	N	ADD	9926	1.33992	0.0474992	6.16025	7.26314e-10	.
8	128410948	8:128410948:C:G	C	G	G	N	ADD	9926	0.817577	0.0361741	-5.56778	2.58003e-08	.
8	128413305	8:128413305:G:T	G	T	T	N	ADD	9926	0.78962	0.0370736	-6.37122	1.87527e-10	.
8	128415734	8:128415734:C:G	G	C	C	N	ADD	9926	1.17842	0.0299548	5.48068	4.23693e-08	.
8	128417504	8:128417504:T:C	C	T	C	N	ADD	9926	0.820888	0.034193	-5.77219	7.82481e-09	.
8	128420265	8:128420265:G:A	A	G	A	N	ADD	9926	0.838851	0.0314887	-5.58049	2.39848e-08	.
8	128420376	8:128420376:TATATATATATGG:T	T	TATATATATATGG	T	N	ADD	9926	0.829077	0.0326477	-5.74138	9.39086e-09	.
8	128429652	8:128429652:G:A	G	A	A	N	ADD	9926	0.751933	0.0511117	-5.57813	2.43119e-08	.
8	128501150	8:128501150:A:G	G	A	A	N	ADD	9926	1.29724	0.047425	5.48744	4.07791e-08	.
8	128518015	8:128518015:G:A	A	G	G	N	ADD	9926	1.28793	0.043629	5.79966	6.6449e-09	.
8	128518554	8:128518554:C:A	A	C	C	N	ADD	9926	1.28392	0.0435656	5.73661	9.65889e-09	.
8	128519171	8:128519171:A:C	C	A	A	N	ADD	9926	1.28414	0.0435935	5.73676	9.65041e-09	.
8	128520479	8:128520479:A:T	T	A	A	N	ADD	9926	1.26786	0.0419339	5.6597	1.51642e-08	.

## Sheet: TableS4
## Significant Variants Identified in ELLIPSE European, African and Trans-Ancestry Groups
Variant	Ancestral Group
11:68995278:G:A	African
8:128074135:GCAGGAGAA:G	African
8:128103969:C:T	African
8:128197295:T:G	African
8:128162026:G:A	African
8:128124916:C:A	African
8:128192606:CTTTTTTTTTTTT:C	African
8:128142502:T:A	African
8:128218040:G:C	African
3:169491729:T:A	African
10:51549496:T:C	European
17:36102381:A:G	European
7:97897827:TAA:T	European
8:128528435:G:C	European
8:128413305:G:T	European
8:128077146:G:A	European
8:128104117:A:G	European
17:36097775:G:A	European+African
11:69009755:ATT:A	European+African
22:43500212:G:T	European+African
8:128074135:GCAGGAGAA:G	European+African
8:128124916:C:A	European+African
8:128103969:C:T	European+African
8:128103979:T:C	European+African
8:128413305:G:T	European+African
8:128194694:A:T	European+African
8:128143238:T:TC	European+African
8:128518015:G:A	European+African
8:128104117:A:G	European+African
8:128162026:G:A	European+African
10:51549496:T:C	European+African
